# Supplementary material for: High phenotypic diversity correlated with genomic variation across the European Batrachochytrium salamandrivorans epizootic
Source: PLoS Pathog. 2024 Oct 16;20(10):e1012579. doi: 10.1371/journal.ppat.1012579 (PMC11515996; doi:10.1371/journal.ppat.1012579)
Supplement: S1 Data — (XLSX) [file ppat.1012579.s002.xlsx]

## Sheet: enrichment largest 50 dN.dS
GO Term designation	GO Term	description	adjusted p value
Biological Process	GO:0044237	cellular metabolic process	0.03
	GO:0009058	biosynthetic process	0.0012
	GO:1901576	organic substance biosynthetic process	0.0045
	GO:0042440	pigment metabolic process	0.0016
	GO:0044249	cellular biosynthetic process	0.0012
	GO:0046148	pigment biosynthetic process	0.0014
	GO:0051186	cofactor metabolic process	0.0015
	GO:0033013	tetrapyrrole metabolic process	0.0015
	GO:1901362	organic cyclic compound biosynthetic process	0.013
	GO:1901566	organonitrogen compound biosynthetic process	0.035
	GO:0006778	porphyrin-containing compound metabolic process	0.00068
	GO:0018130	heterocycle biosynthetic process	0.0077
	GO:0019438	aromatic compound biosynthetic process	0.0077
	GO:0044271	cellular nitrogen compound biosynthetic process	0.0077
	GO:0044272	sulfur compound biosynthetic process	0.046
	GO:0051188	cofactor biosynthetic process	0.0012
	GO:0033014	tetrapyrrole biosynthetic process	0.0012
	GO:0006779	porphyrin-containing compound biosynthetic process	0.00037
	GO:0015995	chlorophyll biosynthetic process	0.00027
	GO:0015994	chlorophyll metabolic process	0.00027
Molecular Function	GO:0005488	binding	0.0045
	GO:0016247	channel regulator activity	0.02
	GO:0005515	protein binding	0.012
	GO:0015459	potassium channel regulator activity	0.02
	GO:0016248	channel inhibitor activity	0.02
	GO:0019870	potassium channel inhibitor activity	0.02
	GO:0031423	hexon binding	0.00072
	GO:0008200	ion channel inhibitor activity	0.02

## Sheet: enrichment dN.dS over 1
GO Term designation	GO Term	description	adjusted p value
Biological Process	GO:0006950	response to stress	0.0016
	GO:0051716	cellular response to stimulus	0.0057
	GO:0006023	aminoglycan biosynthetic process	0.027
	GO:0006091	generation of precursor metabolites and energy	0.033
	GO:0090066	regulation of anatomical structure size	0.01
	GO:0042546	cell wall biogenesis	0.036
	GO:0044087	regulation of cellular component biogenesis	0.029
	GO:0055114	oxidation-reduction process	0.042
	GO:0070589	cellular component macromolecule biosynthetic process	0.036
	GO:0030029	actin filament-based process	0.015
	GO:0032535	regulation of cellular component size	0.01
	GO:0033554	cellular response to stress	6.8e-05
	GO:0030036	actin cytoskeleton organization	0.015
	GO:0032970	regulation of actin filament-based process	0.01
	GO:0043254	regulation of protein complex assembly	0.01
	GO:0044036	cell wall macromolecule metabolic process	0.045
	GO:0051129	negative regulation of cellular component organization	0.017
	GO:0051493	regulation of cytoskeleton organization	0.045
	GO:1901879	regulation of protein depolymerization	0.0054
	GO:0030203	glycosaminoglycan metabolic process	0.029
	GO:0030832	regulation of actin filament length	0.01
	GO:0031333	negative regulation of protein complex assembly	0.0054
	GO:0032271	regulation of protein polymerization	0.01
	GO:0032956	regulation of actin cytoskeleton organization	0.01
	GO:0043242	negative regulation of protein complex disassembly	0.0088
	GO:0044038	cell wall macromolecule biosynthetic process	0.036
	GO:0045333	cellular respiration	0.029
	GO:0006974	response to DNA damage stimulus	0.00026
	GO:0009273	peptidoglycan-based cell wall biogenesis	0.023
	GO:0010639	negative regulation of organelle organization	0.015
	GO:0030833	regulation of actin filament polymerization	0.01
	GO:0030834	regulation of actin filament depolymerization	0.0054
	GO:0031532	actin cytoskeleton reorganization	0.00093
	GO:0032272	negative regulation of protein polymerization	0.0054
	GO:0051494	negative regulation of cytoskeleton organization	0.0054
	GO:1901880	negative regulation of protein depolymerization	0.0054
	GO:0000270	peptidoglycan metabolic process	0.017
	GO:0006024	glycosaminoglycan biosynthetic process	0.023
	GO:0006281	DNA repair	0.00011
	GO:0009252	peptidoglycan biosynthetic process	0.021
	GO:0046939	nucleotide phosphorylation	0.021
	GO:0030835	negative regulation of actin filament depolymerization	0.0054
	GO:0030837	negative regulation of actin filament polymerization	0.0054
	GO:0009132	nucleoside diphosphate metabolic process	0.033
	GO:0006165	nucleoside diphosphate phosphorylation	0.021
	GO:0006298	mismatch repair	1.5e-06
	GO:0008064	regulation of actin polymerization or depolymerization	0.01
	GO:0046131	pyrimidine ribonucleoside metabolic process	0.048
	GO:0006357	regulation of transcription from RNA polymerase II promoter	0.045
	GO:0051693	actin filament capping	0.0054
	GO:0051694	pointed-end actin filament capping	0.0054
Molecular Function	GO:0016247	channel regulator activity	5.7e-09
	GO:0004784	superoxide dismutase activity	0.013
	GO:0015459	potassium channel regulator activity	4.5e-10
	GO:0016248	channel inhibitor activity	8.5e-09
	GO:0019870	potassium channel inhibitor activity	4.5e-10
	GO:0031423	hexon binding	0.001
	GO:0005096	GTPase activator activity	0.0099
	GO:0008200	ion channel inhibitor activity	8.5e-09
	GO:0016721	oxidoreductase activity, acting on superoxide radicals as acceptor	0.013
	GO:0016817	hydrolase activity, acting on acid anhydrides	0.024
	GO:0016818	hydrolase activity, acting on acid anhydrides, in phosphorus-containing anhydrides	0.03
	GO:0071855	neuropeptide receptor binding	0.0099
	GO:0005099	Ras GTPase activator activity	0.031
	GO:0016462	pyrophosphatase activity	0.028
	GO:0042626	ATPase activity, coupled to transmembrane movement of substances	0.049
	GO:0017111	nucleoside-triphosphatase activity	0.008
	GO:0016887	ATPase activity	0.0022
	GO:0042623	ATPase activity, coupled	0.023
	GO:0043492	ATPase activity, coupled to movement of substances	0.049

## Sheet: largest 50 dNdS merops cazyme
enzyme_family	Protein_type	TYPE.ENZYME
C01A	MEROPS	papain (Carica papaya), Family C1 peptidases contribute proteolytic activity to the digestive vacuoles of protozoa and to the lysosomal system of eukaryotic cells, specific examples of lysosomal enzymes including cathepsin B (C01.060), cathepsin L (C01.032), cathepsin S (C01.034), cathepsin K (C01.036), cathepsin H (C01.040) and dipeptidyl-peptidase I (C01.070).
CE4	CAZY	acetyl xylan esterase (EC 3.1.1.72)
GH31	CAZY	α-glucosidase (EC 3.2.1.20)
I04	MEROPS	alpha-1-peptidase inhibitor (Homo sapiens),
M41	MEROPS	FtsH peptidase (Escherichia coli)
S08A	MEROPS	subtilisin Carlsberg (Bacillus licheniformis), secreted proteins involved in nutrition
S09X	MEROPS	Unassigned S09 peptidase

## Sheet: dNdS over 1 merops cazyme
enzyme_family	Protein_type	TYPE.ENZYME
A01A	MEROPS	pepsin A (Homo sapiens)
A02X	MEROPS	Unassigned A2 peptidase, retropepsins, transposon peptidases
A11X	MEROPS	Unassigned A11 peptidase, transposon peptidases
A28A	MEROPS	DNA-damage inducible protein 1 (Saccharomyces cerevisiae)
AA1_2	CAZY	Laccase / p-diphenol:oxygen oxidoreductase / ferroxidase (EC 1.10.3.2)
AA5_1	CAZY	containing characterized glyoxal oxidase
C01A	MEROPS	papain (Carica papaya), Family C1 peptidases contribute proteolytic activity to the digestive vacuoles of protozoa and to the lysosomal system of eukaryotic cells, specific examples of lysosomal enzymes including cathepsin B (C01.060), cathepsin L (C01.032), cathepsin S (C01.034), cathepsin K (C01.036), cathepsin H (C01.040) and dipeptidyl-peptidase I (C01.070).
C14B	MEROPS	metacaspase Yca1 (Saccharomyces cerevisiae)
C15	MEROPS	pyroglutamyl-peptidase I (Bacillus amyloliquefaciens)
C19	MEROPS	ubiquitin-specific peptidase 14 (Homo sapiens)
C26	MEROPS	gamma-glutamyl hydrolase (Rattus norvegicus)
C44	MEROPS	amidophosphoribosyltransferase precursor (Homo sapiens)
C85A	MEROPS	OTUD5 peptidase (Homo sapiens)
C97	MEROPS	desumoylating isopeptidase 1 (Mus musculus)
CBM50	CAZY	Modules of approx. 50 residues found attached to various enzymes from families GH18, GH19, GH23, GH24, GH25 and GH73, i.e. enzymes cleaving either chitin or peptidoglycan. Binding to chitopentaose demonstrated in the case of Pteris ryukyuensis chitinase A [Ohnuma T et al. (2008) J. Biol. Chem. 283:5178-87 (PMID: 18083709)]. CBM50 modules are also found in a multitude of other enzymes targeting th…
CE4	CAZY	acetyl xylan esterase (EC 3.1.1.72), chitin deacetylase (EC 3.5.1.41); chitooligosaccharide deacetylase (EC 3.5.1.-); peptidoglycan GlcNAc deacetylase
GH13_25	CAZY	glycogen debranching enzymes
GH18	CAZY	chitinase (EC 3.2.1.14)
GH19	CAZY	chitinase (EC 3.2.1.14)
GH20	CAZY	β-hexosaminidase (EC 3.2.1.52)
GH28	CAZY	polygalacturonase (EC 3.2.1.15)
GH31	CAZY	α-glucosidase (EC 3.2.1.20)
GH36	CAZY	α-galactosidase (EC 3.2.1.22)
GH38	CAZY	α-mannosidase (EC 3.2.1.24)
GH43_34	CAZY	α-L-arabinofuranosidase (EC 3.2.1.55)
GH5_12	CAZY	glucosylceramidase, β-glucocerebrosidase, steryl β-glucosidase, β-glucosylceramidase, flavonoid β-glucosidase
GH63	CAZY	processing α-glucosidase (EC 3.2.1.106)
GH85	CAZY	endo-β-N-acetylglucosaminidase (EC 3.2.1.96)
GT15	CAZY	glycolipid 2-α-mannosyltransferase (EC 2.4.1.131)
GT2	CAZY	cellulose synthase (EC 2.4.1.12)
GT21	CAZY	UDP-Glc: ceramide β-glucosyltransferase (EC 2.4.1.80).
GT30	CAZY	CMP-β-KDO: α--3-deoxy-D-manno-octulosonic-acid (KDO) transferase (EC 2.4.99.-).
GT31	CAZY	N-acetyllactosaminide β-1,3-N-acetylglucosaminyltransferase (EC 2.4.1.149)
GT4	CAZY	sucrose synthase (EC 2.4.1.13)
GT47	CAZY	heparan β-glucuronyltransferase (EC 2.4.1.225)
GT57	CAZY	Dol-P-Glc: α-1,3-glucosyltransferase (EC 2.4.1.-)
GT58	CAZY	Dol-P-Man: Man5GlcNAc2-PP-Dol α-1,3-mannosyltransferase (EC 2.4.1.258)
GT59	CAZY	Dol-P-Glc: Glc2Man9GlcNAc2-PP-Dol α-1,2-glucosyltransferase (EC 2.4.1.256)
GT66	CAZY	dolichyl-diphosphooligosaccharide protein glycotransferase (EC 2.4.99.18); undecaprenyl-diphosphooligosaccharide protein glycotransferase (EC 2.4.99.19)
I04	MEROPS	alpha-1-peptidase inhibitor (Homo sapiens),
I25A	MEROPS	cystatin A, Inhibitor family I25 contains inhibitors primarily of the papain-like cysteine peptidase
I42	MEROPS	chagasin (Leishmania major),
I87	MEROPS	HflC (Escherichia coli),
M01	MEROPS	aminopeptidase N (Homo sapiens)
M04	MEROPS	thermolysin (Bacillus thermoproteolyticus)
M14B	MEROPS	carboxypeptidase E (Bos taurus)
M16B	MEROPS	mitochondrial processing peptidase beta-subunit (Saccharomyces cerevisiae)
M17	MEROPS	leucine aminopeptidase 3 (Bos taurus)
M20D	MEROPS	carboxypeptidase Ss1 (Sulfolobus solfataricus)
M20F	MEROPS	carnosine dipeptidase II (Mus musculus)
M23B	MEROPS	lysostaphin (Staphylococcus simulans)
M24A	MEROPS	methionyl aminopeptidase 1 (Escherichia coli)
M24B	MEROPS	aminopeptidase P (Escherichia coli)
M28E	MEROPS	aminopeptidase Ap1 (Vibrio proteolyticus)
M28X	MEROPS	Unassigned M28 peptidase, aminopeptidases
M36	MEROPS	fungalysin (Aspergillus fumigatus)
M41	MEROPS	FtsH peptidase (Escherichia coli)
M48A	MEROPS	Ste24 peptidase (Saccharomyces cerevisiae)
M50	MEROPS	Unassigned M50 peptidase
M50B	MEROPS	sporulation factor SpoIVFB (Bacillus subtilis)
M67A	MEROPS	RPN11 peptidase (Saccharomyces cerevisiae)
M67C	MEROPS	STAMBP isopeptidase (Homo sapiens)
M80	MEROPS	Wss1 peptidase (Saccharomyces cerevisiae)
N09	MEROPS	intein-containing V-type proton ATPase catalytic subunit A (Saccharomyces cerevisiae)
PL14_3	CAZY	alginate lyase (AkAly30)
S01A	MEROPS	chymotrypsin A (Bos taurus)
S01C	MEROPS	DegP peptidase (Escherichia coli)
S08A	MEROPS	subtilisin Carlsberg (Bacillus licheniformis), secreted proteins involved in nutrition
S09B	MEROPS	dipeptidyl-peptidase IV (Homo sapiens)
S09C	MEROPS	acylaminoacyl-peptidase (Homo sapiens)
S09X	MEROPS	Unassigned S09 peptidase
S10	MEROPS	carboxypeptidase Y (Saccharomyces cerevisiae)
S12	MEROPS	D-Ala-D-Ala carboxypeptidase B (Streptomyces lividans)
S16	MEROPS	Lon-A peptidase (Escherichia coli)
S26B	MEROPS	signalase 21 kDa component (Saccharomyces cerevisiae)
S29	MEROPS	hepacivirin (hepatitis C virus)
S33	MEROPS	prolyl aminopeptidase (Neisseria gonorrhoeae)
S41A	MEROPS	C-terminal processing peptidase-1 (Escherichia coli)
S49C	MEROPS	archaean signal peptide peptidase 1 (Pyrococcus horikoshii)
S54	MEROPS	rhomboid-1 (Drosophila melanogaster)
T01A	MEROPS	archaean proteasome, beta component (Thermoplasma acidophilum)
T03	MEROPS	gamma-glutamyltransferase 1 (Escherichia coli)
U69	MEROPS	AIDA-I self-cleaving autotransporter protein (Escherichia coli)
